# Supplementary material for: Ferroptosis-related gene analysis revealing novel biomarkers and therapeutic targets in diffuse large B-cell lymphoma
Source: Sci Rep. 2025 Nov 4;15:38613. doi: 10.1038/s41598-025-22478-1 (PMC12586583; doi:10.1038/s41598-025-22478-1)
Supplement: Supplementary file 1 — Supplementary Material 1 [file 41598_2025_22478_MOESM1_ESM.xlsx]

## Sheet: Sheet1
driver	suppressor	marker
RPL8	SLC7A11	PTGS2
IREB2	GPX4	CHAC1
ATP5MC3	AKR1C1	SLC40A1
CS	AKR1C2	TF
EMC2	AKR1C3	TFRC
ACSF2	GPX4	FTH1
NOX1	RB1	GPX4
CYBB	HSPB1	HSPB1
NOX3	HSF1	NFE2L2
NOX4	SLC7A11	GPX4
NOX5	GPX4	FTH1
DUOX1	GCLC
DUOX2	SLC7A11
G6PD	NFE2L2
PGD	SQSTM1
VDAC2	NQO1
PIK3CA	HMOX1
FLT3	FTH1
SCP2	MUC1
TP53	SLC3A2
ACSL4	MT1G
LPCAT3	NFE2L2
NRAS	SLC40A1
KRAS	SLC7A11
HRAS	GPX4
TF	SLC7A11
TFRC	CISD1
TFR2	SLC7A11
SLC38A1	FANCD2
SLC1A5	GPX4
GLS2	NFE2L2
GOT1	FTMT
CARS1	HSPA5
TP53	ATF4
ALOX5	SLC7A11
KEAP1	GPX4
HMOX1	GPX4
TP53	HMOX1
TP53	ATF4
GLS2	NFE2L2
ATG5	TP53
ATG7	SLC7A11
NCOA4	HELLS
TF	SCD
ALOX5	FADS2
ALOX12	SRC
ALOX12B	STAT3
ALOX15	NFE2L2
ALOX15B	PML
ALOXE3	MTOR
PHKG2	NFS1
TFRC	TP63
ACO1	SLC7A11
IREB2	TP53
SLC38A1	CDKN1A
GLS2	MIR137
G6PDX	SLC40A1
ULK1	GPX4
ATG3	GPX4
ATG4D	ENPP2
ATG5	VDAC2
BECN1	FH
MAP1LC3A	CISD2
GABARAPL2	SLC40A1
GABARAPL1	MIR9-1
ATG16L1	MIR9-2
WIPI1	MIR9-3
WIPI2	CBS
SNX4	NFE2L2
ATG13	SQSTM1
ULK2	GPX4
NCOA4	ISCU
ACSL4	FTH1
TP53	ACSL3
SAT1	OTUB1
ALOX15	CD44
ACSL4	LINC00336
LPCAT3	STAT3
ALOX15	BRD4
ACSL4	PRDX6
KEAP1	MIR17
EGFR	SCD
NOX4	SESN2
MAPK3	NF2
MAPK1	ARNTL
BID	HIF1A
ACSL4	JUN
ZEB1	CA9
KEAP1	HSPA5
DPP4	TMBIM4
ALOX15	HSPA5
ALOX12	PLIN2
CDKN2A	MIR212
PEBP1	Fer1HCH
SOCS1	AIFM2
CDO1	AIFM2
MYB	LAMP2
HMOX1	ZFP36
MAPK8	GPX4
MAPK9	PROM2
MAPK1	CHMP5
MAPK3	CHMP6
SLC1A5	AKR1C1
CHAC1	AKR1C2
MAPK14	AKR1C3
LINC00472	CBS
NOX4	NFE2L2
GOT1	CAV1
BECN1	GCH1
PRKAA2	SIRT3
PRKAA1	DAZAP1
ELAVL1	PIR
BAP1	GCLC
TP53	FTL
ABCC1	HCAR1
ACSL4	SLC16A1
MIR6852	RRM2
ACVR1B	SCD
TGFBR1	NR4A1
BAP1	PIK3CA
EPAS1	RPTOR
HILPDA	SREBF1
HIF1A	SREBF2
ALOX12	FZD7
ACSL4	NFE2L2
HMOX1	NFE2L2
IFNG	P4HB
ANO6	NT5DC2
LPIN1	BCAT2
HMGB1	HSF1
TNFAIP3	PLA2G6
TLR4	MIR424
NOX4	PARK7
ATF3	FXN
ATM	SUV39H1
YY1AP1	ATF2
EGLN2	CDKN1A
MIOX	FTH1
TAFAZZIN	NFE2L2
MTDH	STAT3
IDH1	ACOT1
SIRT1	NFE2L2
TAFAZZIN	ALDH3A2
BECN1	NFE2L2
FBXW7	STK11
PANX1	FNDC5
DNAJB6	CircIL4R
BACH1	CDH1
ACSL4	NFE2L2
LONP1	MIR214
CD82	NEDD4L
IL1B	SQSTM1
CTSB	TF
POR	FTMT
CYB5R1	BRD2
ELOVL5	BRD3
FADS1	BRD4
ALOX12	BRDT
FBXW7	SCD
PTEN	SLC7A11
NR1D1	DECR1
NR1D2	NFE2L2
TBK1	GPX4
IL6	SLC7A11
USP7	NFE2L2
miR-182-5p	GLRX5
miR-378a-3p	GPX4
CTSB	NCOA3
ACSL4	NR5A2
ATF4	GPX4
BECN1	MTOR
AQP3	PANX2
AQP5	RHEBP1
AQP8	TFAP2A
LINC00618	CP
IREB2	SLC7A11
MT1DP	ARF6
ACSL4	GDF15
PEX10	ABHD12
KEAP1	PPP1R13L
AGPAT3	TFAM
PEX12	KDM3B
CHP1	RNF113A
GPAT4	PARK7
BRPF1	AHCY
OSBPL9	FXN
INTS2	circ-TTBK2
MMD	MIR522
CYP4F8	IDH2
MLLT1	PPARA
TTPA	NOS2
GRIA3	SIAH2
EPT1	RELA
POM121L12	PRKAA2
LIG3	VDR
AEBP2	NEDD4
AGPS	FXN
CDCA3	AIFM2
PEX2	PRDX1
LPCAT3	AR
PEX6	CBS
TIMM9	NFE2L2
DCAF7	CHMP5
LCE2C	CHMP6
FAR1	HMOX1
PHF21A	ZFP36
SMAD7	LAMP2
LYRM1	MTF1
AMN	COPZ1
PEX3	NUPR1
MTCH1	USP35
ZEB1	HSF1
SIRT1	PROM2
ACADSB	PLA2G6
PVT1	HIF1A
hsa_circ_0008367	NEAT1
SLC39A14	RRM2
NCOA4	SLC7A11
MAP3K11	FTMT
GSK3B	PARP1
MAPK8	PARP2
BRD7	PARP3
TP53	PARP4
SLC25A28	PARP6
ACSL4	PARP8
MFN2	PARP9
ACSL4	PARP10
SLC11A2	PARP11
ZFAS1	PARP12
SLC38A1	PARP14
TSC1	PARP15
PEBP1	PARP16
TGFB1	PDSS2
SNCA	TXN
SIRT3	SENP1
PRKAA2	PLA2G6
TFRC	OIP5-AS1
CGAS	MIR190A
STING1	FGF21
HDDC3	CREB1
MIR761	CREB3
MDM2	CREB5
MDM4	FTMT
ALOX15	GOT1
POR	TFRC
MIR214	GPX4
DLD	MIR130B
LONP1	BEX1
ACSL4	ASAH2
BACH1	SCD
DNAJB6	FABP4
WWTR1	AKT1S1
SIRT1	MLST8
ATM	MTOR
PRKCA	RPTOR
LGMN	CDH1
ACSL4	SIRT1
TP53	TYRO3
IFNG	SIRT6
SMPD1	TMSB4X
MYCN	TMSB4Y
SLC11A2	KIF20A
IFNA1	ECH1
IFNA2	circRHOT1
IFNA4	ETV4
IFNA5	MEG8
IFNA6	VCP
IFNA7	circ_0007142
IFNA8	ENPP2
IFNA10	RBMS1
IFNA13	KDM4A
IFNA14	CBS
IFNA16	MGST1
IFNA17	circKIF4A
IFNA21	miR-7-5p
SMG9	PRDX6
NR1D1	circ_0067934
ACSL4	MPC1
PPARG	CHMP1A
TLR4	CAMKK2
IL6	SOX2
MIR335	SRSF9
ATF3	PROK2
HMOX1	MIR4443
HMGB1	SIRT2
EPAS1	circRNA1615
SNX5	MIR27A
PAQR3	MIR670
MICU1	MEF2C
NOX4	NF2
TOR2A	CDH1
MIR375	HSPB1
MAP3K14	EZH2
SIRT3	PEDS1
CircKDM4C	SMPD1
MIR324	ADAMTS13
QSOX1	CDC25A
MIB2	G6PD
CLTRN	SRSF9
KLF2	CAV1
MIR5096	CircFNDC3B
TFRC	PPARD
HOTAIR	CISD2
H19	ENO3
FOXO4	SESN2
ELAVL1	LCN2
YTHDC2	MARCHF5
DDR2	TRIB2
SLC39A7	DHODH
TRIM46	SLC7A11
ACSL1	MIR545
KDM5A	OTUB1
TRIM21	PDK4
HMOX1	CircPVT1
DPEP1	MIR9-3HG
CYGB	ADIPOQ
IDO1	circDTL
GSTZ1	GPX4
TP53	mmu_circRNA_0000309
ACO1	IL6
GJA1	PTPN18
IREB2	FTH1
SLC7A11	FTH1
PGRMC1	FTL
CIRBP	LCN2
FAR1	ABCC5
circPSEN1	CISD3
USP11	MS4A15
STING1	LCN2
YAP1	FURIN
HMOX1	circRHBG
MIR135B	GALNT14
TRIM26	KLHDC3
YAP1	LINC01833
NDRG1	circGFRA1
MIR302A	MAPKAP1
ASMTL-AS1	MLST8
ZFAS1	MTOR
FADS2	PRR5
PIEZO1	RICTOR
LIFR	GSTM1
PTPN6	TERT
MIR15A	circ0097009
EGR1	TMEM161B-DT
ADAM23	circEPSTI1
ARHGEF26-AS1	MIR18A
ACSL4	RARRES2
CPEB1	USP11
COX4I2
lncRNA AABR07017145.1
TIMP1
MIR15A
KDM6B
NCOA4
GSK3B
IFNG
METTL14
CHAC1
MIB1
KDM5C
ACSL4
MEG3
CCDC6
ATF3
IREB2
CFL1
ALOXE3
MIR539
KMT2D
